# Supplementary material for: Altered Gut Microbiota and Short-chain Fatty Acids in Chinese Children with Constipated Autism Spectrum Disorder
Source: Sci Rep. 2023 Nov 4;13:19103. doi: 10.1038/s41598-023-46566-2 (PMC10625580; doi:10.1038/s41598-023-46566-2)
Supplement: Supplementary file 6 — Supplementary Information 6. [file 41598_2023_46566_MOESM6_ESM.xlsx]

## Sheet: Spearman’s correlation analysis
NO	Parameter X	Parameter Y	r value	p value
1	Age	g__Lactobacillus	-0.327446	0.0391576
2	Age	g__Phascolarctobacterium	0.439509	0.00454624
3	BMI	g__Anaerostipes	0.374384	0.0173122
4	BMI	g__Phascolarctobacterium	-0.371517	0.0182578
5	BMI	g__Prevotella_9	-0.345342	0.0290716
6	BMI	EF	-0.358911	0.0229456
7	ABC	g__Lactobacillus	-0.31934	0.0445823
8	ABC	CARS	0.503544	0.000925554
9	CARS	BMI	-0.456007	0.00310441
10	CARS	g__Anaerostipes	-0.416367	0.0075312
11	CARS	g__Lactobacillus	-0.353473	0.0252569
12	CARS	Propionate	0.491743	0.0307973
13	Acetate	g__Lachnospiraceae_NK4A136_group	0.313508	0.0488493
14	Acetate	g__Parabacteroides	0.339587	0.0320493
15	Acetate	g__Ruminococcaceae_UCG-002	0.328376	0.038571
16	Acetate	Isobutyrate	0.733208	7.42161e-08
17	Propionate	ABC	0.429936	0.00562543
18	Propionate	BMI	-0.338306	0.0327454
19	Propionate	g__Anaerostipes	-0.590421	6.06402e-05
20	Propionate	g__Lachnospiraceae_NK4A136_group	-0.501689	0.000973549
21	Propionate	g__Lactobacillus	-0.901312	2.21258e-15
22	Propionate	g__Phascolarctobacterium	0.366417	0.0200471
23	Propionate	g__Prevotella_9	0.3606	0.0222644
24	Propionate	g__Ralstonia	-0.391872	0.0123933
25	Butyrate	Hexanoate	0.68743	9.59076e-07
26	Butyrate	Isovalerate	0.744653	4.22336e-06
27	Butyrate	Valerate	0.989306	1.5478e-30
28	Butyrate	Isobutyrate	0.583114	0.0034535
29	Isobutyrate	Valerate	0.554597	0.000204389
30	Isobutyrate	g__Lactobacillus	-0.317123	0.0461675
31	Isobutyrate	g__Megamonas	0.405366	0.00946123
32	Isobutyrate	Hexanoate	0.424578	0.00632113
33	Isovalerate	Hexanoate	0.776173	3.98931e-09
34	Isovalerate	Valerate	0.738649	5.28932e-08
35	Isovalerate	Isobutyrate	0.48349	0.0357179
36	Isovalerate	ABC	0.335338	0.0344051
37	Hexanoate	Valerate	0.684428	6.53921e-05
38	CEBQ	DD	0.383383	0.0146079
39	CEBQ	EF	0.426723	0.00603408
40	CEBQ	EUE	0.720708	1.56829e-07
41	CEBQ	FR	0.768726	6.92045e-09
42	CEBQ	FF	0.573981	0.000107776
43	FF	EOE	0.320574	0.0437195
44	FF	EUE	0.317994	0.0455397
45	FF	FR	0.344103	0.0296923
46	FF	g__Erysipelotrichaceae_UCG-003	-0.325412	0.0404655
47	FR	EF	0.421267	0.00678717
48	FR	g__[Ruminococcus]_gnavus_group	0.429746	0.00564885
49	FR	g__Lachnospiraceae_NK4A136_group	0.430977	0.00549819
50	FR	EUE	0.547119	0.000258926
51	SE	DD	0.366648	0.0199628
52	SE	g__Megamonas	0.355427	0.0244051
53	SR	Birthweight	-0.503169	0.000935074
54	EF	Hexanoate	-0.359686	0.0226307
55	DD	g__Ruminiclostridium_5	0.413475	0.00800248
56	EOE	FR	0.544168	0.00950136
57	EOE	EUE	0.695927	4.3449e-05
58	EOE	CEBQ	0.775366	7.44955e-07
59	EUE	g__[Eubacterium]_eligens_group	0.347605	0.0279649
60	g__Prevotella_9	g__Megamonas	0.506684	0.00084911
61	g__Prevotella_9	g__[Eubacterium]_eligens_group	-0.415048	0.00774307
62	g__Prevotella_9	g__[Ruminococcus]_gnavus_group	-0.380488	0.015436
63	g__Prevotella_9	g__Anaerostipes	-0.469297	0.00225159
64	g__Prevotella_9	g__Lachnospiraceae_NK4A136_group	-0.445216	0.00399262
65	g__Prevotella_9	g__Lactobacillus	-0.387354	0.0135335
66	g__Prevotella_9	g__Ralstonia	-0.318612	0.0450979
67	g__Ruminococcus_1	g__[Eubacterium]_eligens_group	0.385608	0.0139974
68	g__Ruminococcus_1	g__Anaerostipes	0.356164	0.0240899
69	g__Ruminococcus_1	g__Lachnospiraceae_NK4A136_group	0.446269	0.00389717
70	g__Ruminococcus_1	g__Ralstonia	0.338673	0.0325444
71	g__Ruminococcus_1	g__Ruminococcaceae_UCG-002	0.38966	0.0129408
72	g__Lactobacillus	g__Lachnospiraceae_NK4A136_group	0.509433	0.000786858
73	g__Lactobacillus	g__[Eubacterium]_eligens_group	0.335631	0.0342383
74	g__Lactobacillus	g__Anaerostipes	0.485604	0.00149143
75	g__Lactobacillus	g__Phascolarctobacterium	-0.431283	0.00546122
76	g__Lactobacillus	g__Ralstonia	0.341095	0.031246
77	g__Anaerostipes	g__Ralstonia	0.352071	0.0258835
78	g__Anaerostipes	g__Lachnospiraceae_NK4A136_group	0.575597	0.00420926
79	g__Fusobacterium	g__Ruminococcaceae_UCG-002	-0.322246	0.0425715
80	g__Fusobacterium	g__Ruminococcus_1	-0.334928	0.0346398
81	g__Fusobacterium	g__Prevotella_2	0.540259	0.000320108
82	g__Parabacteroides	g__[Ruminococcus]_gnavus_group	0.381989	0.0150019
83	g__Parabacteroides	g__Lachnospiraceae_NK4A136_group	0.446154	0.00390747
84	g__Parabacteroides	g__Phascolarctobacterium	-0.349531	0.0270509
85	g__Phascolarctobacterium	g__[Eubacterium]_eligens_group	-0.612065	2.70693e-05
86	g__Phascolarctobacterium	g__Anaerostipes	-0.411127	0.00840347
87	g__Phascolarctobacterium	g__Lachnospiraceae_NK4A136_group	-0.515947	0.000655255
88	g__Phascolarctobacterium	g__Prevotella_9	0.584428	0.0034535
89	g__[Eubacterium]_eligens_group	g__Anaerostipes	0.321839	0.0428487
90	g__[Eubacterium]_eligens_group	g__Ralstonia	0.407293	0.00909552
91	g__Erysipelotrichaceae_UCG-003	g__[Ruminococcus]_gnavus_group	-0.34309	0.0302082
92	g__Lachnospiraceae_NK4A136_group	g__[Eubacterium]_eligens_group	0.475373	0.0425265
93	g__Lachnospiraceae_NK4A136_group	g__Ralstonia	0.442538	0.00424461
94	g__Megamonas	g__Ruminococcus_1	-0.327798	0.0389348
